# Supplementary material for: Surface Markers and Chemokines/Cytokines of Tumor-Associated Macrophages in Osteosarcoma and Other Carcinoma Microenviornments—Contradictions and Comparisons
Source: Cancers (Basel). 2024 Aug 8;16(16):2801. doi: 10.3390/cancers16162801 (PMC11353089; doi:10.3390/cancers16162801)
Supplement: Supplementary file 1 [file cancers-16-02801-s001.zip]

Archive with 1 entries (1 files):
- cancers-3109443-supplementary.pdf
